# Supplementary material for: TGFBR1 Variants Can Associate with Non-Syndromic Congenital Heart Disease without Aortopathy
Source: J Cardiovasc Dev Dis. 2023 Nov 9;10(11):455. doi: 10.3390/jcdd10110455 (PMC10672196; doi:10.3390/jcdd10110455)
Supplement: Supplementary file 1 [file jcdd-10-00455-s001.zip]

Archive with 1 entries (1 files):
- jcdd-2683819-supplementary.pdf
